# Supplementary material for: MOF-Derived CeO2 Nanorod as a Separator Coating Enabling Enhanced Performance for Lithium–Sulfur Batteries
Source: Molecules. 2024 Apr 18;29(8):1852. doi: 10.3390/molecules29081852 (PMC11054290; doi:10.3390/molecules29081852)
Supplement: Supplementary file 1 [file molecules-29-01852-s001.zip]

Archive with 1 entries (1 files):
- molecules-2943540-supplementary.pdf
